# Supplementary material for: Perception of distance during self-motion depends on the brain’s internal model of the terrain
Source: PLoS One. 2025 Mar 10;20(3):e0316524. doi: 10.1371/journal.pone.0316524 (PMC11893116; doi:10.1371/journal.pone.0316524)
Supplement: S1 File — (XLSX) [file pone.0316524.s001.xlsx]

## Sheet: Sheet1
a. Dark-walk
	Target distance D	Target height H	Juadged distance D'	Judged height H'	Standard err of D'	Standard err of H'
	300	0	264.75	2.45833	13.5491	1.73655
	425	0	347.75	29.0417	20.2409	10.2589
	525	0	380	63.875	16.5587	7.10783
	650	0	422.208	82	19.8977	5.88823
	425	50	375.875	70.5417	15.8966	6.8743
	525	50	411.208	99.4167	14.4976	5.21804
	650	50	439.25	116.792	19.0067	6.55724
	650	159	431.208	172.417	26.6743	6.38939
b. Dark-staionary
	Target distance D	Target height H	Juadged distance D'	Judged height H'	Standard err of D'	Standard err of H'
	300	0	304.792	3.45833	12.799	2.44851
	425	0	401.458	25.0833	15.5544	4.74939
	525	0	460	54.625	17.6919	7.97941
	650	0	532.458	88.5833	19.7845	6.51451
	425	50	443	64.3333	21.1117	4.34979
	525	50	495.625	99.2083	12.8708	5.0606
	650	50	534.042	113.292	17.9342	3.96952
	650	159	512.208	170.375	22.4054	6.57365
c. Texture-walk
	Target distance D	Target height H	Juadged distance D'	Judged height H'	Standard err of D'	Standard err of H'
	300	0	308.125	8.58333	11.5405	3.65071
	425	0	415.375	13.6667	8.81363	5.78488
	525	0	511.375	22.5833	10.9853	6.14036
	650	0	597.833	43.0833	18.0981	8.35514
	425	50	446.375	62.6667	17.4488	7.81388
	525	50	518.292	84.5833	11.2632	6.17131
	650	50	600.917	94.2917	13.415	7.05033
	650	159	578.083	173.042	25.744	6.86059
d.Texture-sationary
	Target distance D	Target height H	Juadged distance D'	Judged height H'	Standard err of D'	Standard err of H'
	300	0	326.167	3.70833	13.3097	1.61686
	425	0	445.667	14.3333	17.2149	5.44775
	525	0	553.042	29.7083	15.5266	6.44792
	650	0	629.083	45.7917	18.8592	8.94426
	425	50	497	53.5833	20.768	4.52093
	525	50	576.542	79.1667	18.9928	3.36515
	650	50	650.292	92.0833	11.9944	6.59923
	650	159	629	171.25	19.2737	6.50928
Note:
Mean eye height: 159 cm
unit: cm
